# Supplementary material for: Cell-Free DNA Extracted from CSF for the Molecular Diagnosis of Pediatric Embryonal Brain Tumors
Source: Cancers (Basel). 2023 Jul 7;15(13):3532. doi: 10.3390/cancers15133532 (PMC10340330; doi:10.3390/cancers15133532)
Supplement: Supplementary file 1 [file cancers-15-03532-s001.zip]

Archive with 1 entries (1 files):
- cancers-2460317-supplementary.pdf
